# Supplementary material for: Seminal vesicle secretory protein 7, PATE4, is not required for sperm function but for copulatory plug formation to ensure fecundity
Source: Biol Reprod. 2018 Nov 18;100(4):1035–45. doi: 10.1093/biolre/ioy247 (PMC6483057; doi:10.1093/biolre/ioy247)
Supplement: Supplemental Files [file ioy247_supplemental_files.zip]

Archive with 13 entries (13 files):
- ioy247-Supplemental_Table_S1_Noda_et_al..xlsx
- ioy247-Supplemental_Table_S2_Noda_et_al..docx
- Supplemental Movie S1 (still image, Noda et al.).png
- Supplemental Movie S2 (still image, Noda et al.).png
- Supplemental Movie S3 (still image, Noda et al.).png
- Supplemental Movie S4 (still image, Noda et al.).png
- Supplemental Movie S5 (still image, Noda et al.).png
- Supplementary Movie S1 (Noda et al.).mp4
- Supplementary Movie S2 (Noda et al.).mp4
- Supplementary Movie S3 (Noda et al.).mp4
- Supplementary Movie S4 (Noda et al.).mp4
- Supplementary Movie S5 (Noda et al.).mp4
- Supplementary_Figures(revised)_Noda et al..pdf
