# Supplementary material for: Seminal vesicle secretory protein 7, PATE4, is not required for sperm function but for copulatory plug formation to ensure fecundity
Source: Biol Reprod. 2018 Nov 18;100(4):1035–45. doi: 10.1093/biolre/ioy247 (PMC6483057; doi:10.1093/biolre/ioy247)
Supplement: Supplemental Files [file ioy247_supplemental_files.zip › ioy247-Supplemental_Table_S1_Noda_et_al..xlsx]

## Sheet: Sheet1
Supplementary Table S1. Antibodies used in this study
Protein target or Antibodies	Antigen sequence	Company, catalog#	Species raised in	Dilution used
A. Primary antibodies
TGM4	Peptide mapping near the N-terminus of TGM4 of mouse origin	Santa Cruz Biotechnology, sc-55787	Goat polyclonal IgGs	1:1,000
PATE4	Synthetic peptide corresponding to mouse PATE4 (position #52-69) in NCBI database (accession# NP 064660.2)	Sigma custom antibody	Rabbit polyclonal IgGs	1:1,000
SLC2A3	Full-length peptide in mouse Solute carrier family 2, member 3 (facilitated glucose transporter) (accession# AAH34122)	Custom antibody	Rat monoclonal IgG	1:1,000
B. Secondary antibodies
Anti-goat IgG-HRP		Jackson ImmunoResearch Laboratories, 805-035-180	Bovine	1:50,000
Anti-rabbit IgG-HRP		Jackson ImmunoResearch Laboratories, 111-036-045	Goat	1:5,000
Anti-rat IgG-HRP		Jackson ImmunoResearch Laboratories, 112-035-167	Goat	1:5,000
